# Supplementary material for: Climate Crisis and Mental Well-Being: Nature Relatedness, Meaning in Life, and Gender Differences in a Jewish Australian Study
Source: Behav Sci (Basel). 2025 Aug 1;15(8):1045. doi: 10.3390/bs15081045 (PMC12383100; doi:10.3390/bs15081045)
Supplement: Supplementary file 1 [file behavsci-15-01045-s001.zip]

Archive with 1 entries (1 files):
- behavsci-3738891-supplementary.pdf
